# Supplementary material for: Single-cell analyses reveal transient retinal progenitor cells in the ciliary margin of developing human retina
Source: Nat Commun. 2024 Apr 26;15:3567. doi: 10.1038/s41467-024-47933-x (PMC11053058; doi:10.1038/s41467-024-47933-x)
Supplement: Supplementary file 7 — Supplementary Data 4 [file 41467_2024_47933_MOESM7_ESM.xlsx]

## Sheet: gene_signatures
	Gene	Cell_Type
1	FGF19	Early RPCs
2	SFRP2	Early RPCs
3	DAPL1	Early RPCs
4	ZIC1	Early RPCs
5	ID3	Early RPCs
6	HMGA1	Early RPCs
7	EEF1A1	Early RPCs
8	TPT1	Early RPCs
9	TMSB4X	Early RPCs
10	MDK	Early RPCs
11	FOXP1	Early RPCs
12	GN2BL1	Early RPCs
13	HNRNPA1	Early RPCs
14	HES5	Late RPCs
15	HES4	Late RPCs
16	SIX3	Late RPCs
17	FRZB	Late RPCs
18	FOS	Late RPCs
19	JUN	Late RPCs
20	VIM	Late RPCs
21	SOX2	Late RPCs
22	HES1	Late RPCs
23	CKB	Late RPCs
24	HES6	Late RPCs
25	SOX9	Late RPCs
26	SPP1	Late RPCs
27	CCND1	Late RPCs
28	ZFP36L2	Late RPCs
29	SOX4	Late RPCs
30	RORB	Late RPCs
31	MALAT1	Late RPCs
32	MYB	Late RPCs
33	ASCL1	Late RPCs
34	BTG1	Late RPCs
35	HMGB2	Late RPCs
36	SFRP1	Late RPCs
57	ATOH7	T1
58	DLL3	T1
59	NEUROD1	T1
60	VXN	T1
61	HES6	T1
62	GADD45G	T1
63	FAM131C	T1
64	MYBL1	T1
65	GADD45A	T1
66	NEUROD4	T1
67	PCPB4	T1
68	INSM1	T1
69	OLIG2	T1
70	NEUROG2	T1
71	DLL4	T1
72	MFNG	T1
73	DLL3	T1
74	PTF1A	T2
75	NEUROD4	T2
76	PRDM13	T2
77	SOX11	T2
78	HIF1A	T2
79	SPATS2L	T2
80	ACKR3	T2
81	BNIP3	T2
82	CCK	T2
83	HSPB1	T2
84	PGK1	T2
85	CD9	T2
86	FABP7	T3
87	OTX2	T3
88	NEUROD4	T3
89	TFF1	T3
90	NEUROD1	T3
91	PCPB4	T3
92	DCT	T3
93	NRL	T3
94	PI3KR1	T3
95	RCVRN	T3
96	GADD45G	T3
97	CADPS	T3
98	CD24	T3
99	AIPL1	T3
100	RXRG	T3
101	VXN	T3
