# Supplementary material for: Single-cell analyses reveal transient retinal progenitor cells in the ciliary margin of developing human retina
Source: Nat Commun. 2024 Apr 26;15:3567. doi: 10.1038/s41467-024-47933-x (PMC11053058; doi:10.1038/s41467-024-47933-x)
Supplement: Supplementary file 12 — Supplementary Data 9 [file 41467_2024_47933_MOESM12_ESM.xlsx]

## Sheet: Sheet1
Differentially expressed genes between retinal organoids treated with 10 Um of MGH-CP1 versus those treated with vehicle control (p adjust < 0.05)
	ensembl_gene_id	external_gene_name	baseMean	log2FoldChange	lfcSE	pvalue	padj
APOA2	ENSG00000158874	APOA2	47.264	3.5235	1.90764	5.5e-08	0.000562427
LINC02154	ENSG00000235385	LINC02154	31.1416	1.38291	1.65213	6.97e-06	0.0104517
SULT1C2	ENSG00000198203	SULT1C2	278.485	1.33611	0.486714	4.58e-06	0.00852127
SERPINA1	ENSG00000197249	SERPINA1	185.806	1.28766	1.04314	7.15e-06	0.0104517
GBP2	ENSG00000162645	GBP2	532.546	1.26837	0.463079	1.01e-05	0.0123844
NPNT	ENSG00000168743	NPNT	936.788	1.22429	0.458214	1.73e-05	0.0177544
FGB	ENSG00000171564	FGB	451.553	1.13787	0.52932	3.66e-05	0.0288073
IL6R	ENSG00000160712	IL6R	55.6373	1.08089	0.535532	5.97e-05	0.0399172
ENSG00000289578	ENSG00000289578	ENSG00000289578	21.0278	0.838338	1.00366	5.14e-05	0.037611
ENSG00000214748	ENSG00000214748	ENSG00000214748	92.1697	-0.985075	0.650804	6.06e-05	0.0399172
ZSCAN10	ENSG00000130182	ZSCAN10	83.5465	-1.03094	0.586282	6.24e-05	0.0399172
EMILIN1	ENSG00000138080	EMILIN1	780.335	-1.10471	0.471804	7.17e-05	0.044451
TMEM132C	ENSG00000181234	TMEM132C	387.135	-1.11784	0.422177	5.8e-05	0.0399172
CRYGC	ENSG00000163254	CRYGC	78.6329	-1.12445	0.517874	4.49e-05	0.0340117
ENSG00000213315	ENSG00000213315	ENSG00000213315	239.801	-1.14975	0.66814	1.89e-05	0.0183972
NDUFA4L2	ENSG00000185633	NDUFA4L2	124.754	-1.15471	0.601343	2.21e-05	0.019665
ENSG00000256663	ENSG00000256663	ENSG00000256663	237.469	-1.15528	0.545743	2.83e-05	0.0240941
KRT15	ENSG00000171346	KRT15	195.416	-1.16592	0.477161	3.5e-05	0.0286513
TBX18	ENSG00000112837	TBX18	70.926	-1.17468	0.706812	1.47e-05	0.0158824
IRX5	ENSG00000176842	IRX5	262.053	-1.20163	0.504529	2.15e-05	0.019665
TMEM145	ENSG00000167619	TMEM145	585.728	-1.26291	0.488272	1.11e-05	0.0126201
ALX4	ENSG00000052850	ALX4	504.986	-1.2659	0.459322	1.03e-05	0.0123844
TMPRSS9	ENSG00000178297	TMPRSS9	396.215	-1.28802	0.496426	8.24e-06	0.0112404
KRT4	ENSG00000170477	KRT4	488.741	-1.31036	0.421915	4.23e-06	0.00852127
TFAP2B	ENSG00000008196	TFAP2B	506.056	-1.31433	0.471745	5.79e-06	0.00987012
DKK2	ENSG00000155011	DKK2	384.795	-1.36742	0.451953	2.58e-06	0.00696844
LMX1B	ENSG00000136944	LMX1B	234.81	-1.37439	0.502941	2.96e-06	0.00696844
WIF1	ENSG00000156076	WIF1	74.9968	-1.40943	0.765125	2.65e-06	0.00696844
ERG	ENSG00000157554	ERG	94.2863	-1.44501	0.674404	1.75e-06	0.00696844
TWIST1	ENSG00000122691	TWIST1	935.192	-1.54407	0.460887	2.3e-07	0.00117831
ALX3	ENSG00000156150	ALX3	66.4249	-1.56819	1.42742	3.06e-06	0.00696844
TMEM119	ENSG00000183160	TMEM119	180.594	-1.71253	0.728196	1.66e-07	0.00113557
FOXL2	ENSG00000183770	FOXL2	85.9386	-5.0569	1.51727	4.51e-09	9.24e-05
