# Supplementary material for: Single-cell analyses reveal transient retinal progenitor cells in the ciliary margin of developing human retina
Source: Nat Commun. 2024 Apr 26;15:3567. doi: 10.1038/s41467-024-47933-x (PMC11053058; doi:10.1038/s41467-024-47933-x)
Supplement: Supplementary file 15 — Source Data [file 41467_2024_47933_MOESM15_ESM.xlsx]

## Sheet: Overview
Overview: Raw data corresponding to Figure 7 and S10
Vsx2+ cell percentage
Ki67+ cell percentage
VSX2+/Ki67+ cell percentage
Recoverin+ cell percentage
CRX+ cell percentage
SNCG+ cell percentage
CASP3+ cell percentage
VSX2+/CASP3+ cell percentage

## Sheet: VSX2
Overview	Figure 7F
Quantification: Vsx2+ cell percentage
Statistical test: One-way ANOVA with Dunnett's multiple comparisons test (Control vs 10uM MGH-CP1: ** p = 0.006)
Control	2.5uM MGH-CP1	5uM MGH-CP1	10uM MGH-CP1
43.8271	25.8606	51.9499	47.7454
49.9043	44.828	10.8003	46.9885
45.0582	37.2424	15.6103	28.5136
41.2038	1.68272	34.8936	14.7345
41.0382	34.007	5.14149	18.2215
47.0322	47.2179	10.6295	33.0173
45.369	43.4047	3.9118	8.89125
48.7765	47.8415	39.6577	8.5631
38.8241	42.5266	15.2677	10.7669
	41.915	38.0758	51.5511
	49.4536	28.4265	19.3652
	44.0909	64.2893	58.298
	2.62422	50.6396	19.987
	54.8428	50.9955	35.6482
	20.8116	36.4255	11.6086
	46.6416	43.7898	13.3943
	32.3407	55.7794	13.2807
	29.8359	24.5026	11.6383
	12.908	31.3738	7.70131
	48.8252	36.5328
	55.5619	57.1005
		59.7031

## Sheet: Ki67
Overview	Figure 7G
Quantification: Ki67+ cell percentage
Statistical test: One-way ANOVA with Dunnett's multiple comparisons test (Control vs 10uM MGH-CP1: ** p = 0.009)
Control	2.5uM MGH-CP1	5uM MGH-CP1	10uM MGH-CP1
20.1395	22.2307	23.2721	13.7377
19.7602	23.133	12.9946	9.95924
15.6249	14.4277	11.0203	9.37075
11.9105	22.8801	15.8104	11.1037
19.9503	22.8414	10.3305	8.35324
24.7558	20.7234	6.15147	13.1425
17.2298	11.3103	21.5173	22.312
27.0323	21.5389	18.7644	10.4537
20.0116	25.0584	26.7772	17.4196
	7.4478	13.8933	15.7864
	18.2759	6.6837	22.4107
	10.9133	19.3919	7.28005
	12.8971	5.43199	7.04211
		18.1726	7.27776
		15.8082	9.80197
		25.5242	9.99999
		24.4178

## Sheet: VSX2-Ki67
Overview	Figure 7H
Quantification: Vsx2+/Ki67+ cell percentage
Statistical test: One-way ANOVA with Dunnett's multiple comparisons test (Control vs 10uM MGH-CP1: * p = 0.013)
Control	2.5uM MGH-CP1	5uM MGH-CP1	10uM MGH-CP1
22.9761	7.14555	19.9415	18.9201
23.8616	19.789	8.08907	18.2345
18.1294	11.5014	13.2205	17.9712
17.7159	1.36617	1.75688	12.5116
17.9987	5.488	1.428	8.25131
17.3181	15.1279	1.28833	5.30588
17.31	14.3818	12.6253	3.67665
	22.2681	16.1722	17.1043
	20.5062	19.8401	5.82513
	12.6377	20.6852	19.0349
	23.5752	18.4733	9.17196
	29.4122	21.9852	3.06166
	4.5887	22.0013	1.73648
	22.8949	18.5864	3.11923
	25.8356	23.776	8.03911
	23.007	21.3134	6.61856
	13.5613	22.3195
	7.5752
	7.24873

## Sheet: Recoverin
Overview	Figure 7I
Quantification: Recoverin+ cell percentage
Statistical test: Kruskal-Wallis with Dunnett's multiple comparisons test (Control vs 2.5uM MGH-CP1: * p = 0.012; Control vs 5uM MGH-CP1: ** p = 0.007; Control vs 10uM MGH-CP1: **** p < 0.0001)
Control	2.5uM MGH-CP1	5uM MGH-CP1	10uM MGH-CP1
1.81732	0	1.62985	1.46101
2.39181	3.84896	0	2.75292
2.59309	0.010142	0	2.16229
2.97353	0	0.28164	0
2.2843	0	0.020232	0
0.87614	2.21876	0.193991	0.096474
2.17503	0.191629	0.087174	0
1.43094	2.10693	0	0
4.05107	2.32102	0.00789	0
	0.764996	0.016611	0
	6.79185	1.96167	0
	0.15156	0.047764	0.461916
	0.103635	0.825047	0.455648
	2.00249	0.00902	0
	0	0.700524	0.220912
	0.677117	0.689885	0
	0	0.009094	0
	2.51451	0.799766	0
	0	0	0
	0.001	4.71134
	0	0.490736
		0.781303

## Sheet: CRX
Overview	Figure 7J
Quantification: CRX+ cell percentage
Statistical test: Kruskal-Wallis with Dunnett's multiple comparisons test (Control vs 5uM MGH-CP1: * p = 0.02; Control vs 10uM MGH-CP1: ** p = 0.011)
Control	2.5uM MGH-CP1	5uM MGH-CP1	10uM MGH-CP1
8.55059	5.28584	4.23878	6.54318
7.01345	3.59168	1.23224	7.5281
7.72393	13.7311	5.16567	0.510533
8.77699	2.64049	5.46875	2.33564
5.33114	1.63582	2.51741	2.49765
5.22519	5.53878	0	0.915634
8.34089	1.87917	17.7782	1.07321
1.91405	3.46616	0	0.144455
10.7541	7.51464	0.47495	1.24055
	9.66709	4.77479	1.65265
	3.43206	0	0.795757
	1.46153	4.22544	0.97573
	3.89866	3.55097	2.82706
		3.18666	13.15
		7.03333	1.89433
		2.07738	0.772394
		4.61761
		3.22221
		2.68649

## Sheet: SNCG
Overview	Figure 7K
Quantification: SNCG+ cell percentage
Statistical test: Kruskal-Wallis with Dunnett's multiple comparisons test (Control vs 10uM MGH-CP1: * p = 0.011; Control vs 2.5uM MGH-CP1: ** p = 0.002; Control vs 5uM MGH-CP1:** p = 0.007)
Control	2.5uM MGH-CP1	5uM MGH-CP1	10uM MGH-CP1
13.7402	1.99897	17.8929	27.6572
12.0454	15.0483	6.00472	24.389
20.8684	8.06166	7.20545	27.6728
14.6964	8.49907	4.79505	2.33851
13.2833	2.53295	11.5204	0.725306
13.1517	21.0564	4.71728	8.64668
17.0422	12.439	2.42799	10.9923
5.70084	21.6422	8.94999	7.74509
25.3123	6.73569	2.4041	3.63523
17.632	4.98498	3.06655	6.98054
13.4751	24.1867	8.68284	4.41228
18.6413	7.98598	6.4205	9.26853
16.1883	16.4255	22.9287	9.73421
13.6396	11.4016	8.23175	8.16354
11.695	7.15503	18.4828	8.25126
17.5686	10.5292	19.2067	8.19828
3.52732	9.81694	1.76764	11.3599
27.1988	3.7204	6.91193	5.47322
	14.0485	5.51571	4.25829
	5.9341	16.3974	22.3783
	2.21239	8.23229	20.1992
	14.7243	14.3404	11.8892
	4.15682	18.6963	8.95734
	10.0692	6.79677	11.5472
	7.70502	4.7759	2.81063
	3.33862	5.06709	5.41268
	13.5495	4.49394	6.65634
	10.0991	7.40057	11.1811
	8.55955	8.65324	11.0868
	8.89843	2.1522	8.24786
	15.3676	3.41623	4.86875
	11.6914	8.11868	11.8151
	2.98745	0.387635	5.23737
	8.02797	25.1554	12.3533
		14.0823	4.95639
		16.4535
		18.8095
		3.78225
		14.4527

## Sheet: Casp3
Overview	Figure S10C
Quantification: CASP3+ cell percentage
Statistical test: One-way ANOVA with Dunnett's multiple comparisons test (Control vs 5uM MGH-CP1: * p = 0.02; Control vs 10uM MGH-CP1: ** p = 0.004)
Control	2.5uM MGH-CP1	5uM MGH-CP1	10uM MGH-CP1
0.624072	0.760013	0.179324	0.451834
0.228657	1.19572	1.48073	0.321054
0.481442	0.739347	0.704374	0.1329
0.431715	0.797284	0.888276	0.71801
0.446066	0.40779	1.2594	0.71031
0.072866	0.418495	1.07177	1.20783
0.21104	0.256685	1.03997	1.32187
0.287902	0.59928	1.119	1.57251
0.916021	0.236521	1.56203	1.20101
	0.673266	0.344403	0.820548
	0.577128	0.156091	0.765052
	0.19386	0.334874	0.066956
	0.149644	0.540567	1.34959
	0.196335	0.077154	1.52456
	0.748871	0.428747	0.895656
	0.318052	0.371076	1.25923
	0.675735	0.293783	0.170402
	0.824598	0.77293	0.298953
	0.610972	0.690729
		0.483582
		0.33653

## Sheet: VSX2-Casp3
Overview	Figure S10C
Quantification: Vsx2+/CASP3+ cell percentage
Statistical test: One-way ANOVA with Dunnett's multiple comparisons test (no significant differences, p < 0.05)
Control	2.5uM MGH-CP1	5uM MGH-CP1	10uM MGH-CP1
0.646335	0.14157	0.049278	0.128074
0.09579	0.379716	0.601575	0.09499
0.06912	0.090723	0.126555	0.079765
0.109422	0.279875	0.271945	0.22038
0.203087	1.29662	0.354964	0.73999
0.003097	0.134888	0.533909	0.312324
0.08722	0.118951	0.483761	0.17055
0.000586	0.269056	0.342627	2.3815
0.1422	0.129344	0.216022	0.989079
	0.162377	0.780472	0.267989
	0.000842	0.082433	0.845876
	0.033907	0.267228	0.279601
	0.001003	0.434487	0.322356
	0.004099	0.194141	0.158662
	0.00293	0.151826	4.86423
	0.234234	1.29692	0.579804
	0.195672	0.175359	0.511632
	0	0.206631	0.271715
	0.031394	0.520598
		0.652455
		0.318973
